# Supplementary material for: A highly contiguous genome assembly of red perilla (Perilla frutescens) domesticated in Japan
Source: DNA Res. 2022 Nov 16;30(1):dsac044. doi: 10.1093/dnares/dsac044 (PMC9835750; doi:10.1093/dnares/dsac044)
Supplement: dsac044_suppl_Supplementary_Table_S2 [file dsac044_suppl_supplementary_table_s2.xlsx]

## Sheet: SupplementaryTableS2
Contigs	No. of contigs	Total sequence length (bp)	Merqury_x000D_ Completeness (%)	Merqury QV
primary contigs (p_ctg)	317	1283829948	98.29	60.1401
alternate contigs (a_ctg)	14150	597288739	39.0139	53.4982
haptotype 1 (hap1.p_ctg)	445	1266260605	97.4189	59.5413
haptotype 2 (hap2.p_ctg)	397	1288444962	98.3002	59.3758
both (hap1 + hap2)	-	-	98.3354	59.4571
