# Supplementary material for: A highly contiguous genome assembly of red perilla (Perilla frutescens) domesticated in Japan
Source: DNA Res. 2022 Nov 16;30(1):dsac044. doi: 10.1093/dnares/dsac044 (PMC9835750; doi:10.1093/dnares/dsac044)
Supplement: dsac044_suppl_Supplementary_Table_S3 [file dsac044_suppl_supplementary_table_s3.xlsx]

## Sheet: SupplementaryTableS3
scaffold_1	1	41459669	1	W	ptg000003l	1	41459669	+
scaffold_1	41459670	41460169	2	N	500	scaffold	yes	na
scaffold_1	41460170	67290879	3	W	ptg000011l	1	25830710	+
scaffold_1	67290880	67291379	4	N	500	scaffold	yes	na
scaffold_1	67291380	77433471	5	W	ptg000028l	1	10142092	+
scaffold_2	1	76327020	1	W	ptg000005l	1	76327020	+
scaffold_3	1	75020663	1	W	ptg000024l	1	75020663	-
scaffold_4	1	13928816	1	W	ptg000032l	1	13928816	+
scaffold_4	13928817	13929316	2	N	500	scaffold	yes	na
scaffold_4	13929317	74920432	3	W	ptg000025l	1	60991116	-
scaffold_5	1	70270432	1	W	ptg000016l	1	70270432	-
scaffold_6	1	28804701	1	W	ptg000007l	1	28804701	+
scaffold_6	28804702	28805201	2	N	500	scaffold	yes	na
scaffold_6	28805202	62758313	3	W	ptg000002l	1	33953112	+
scaffold_6	62758314	62758813	4	N	500	scaffold	yes	na
scaffold_6	62758814	68137628	5	W	ptg000057l	1	5378815	-
scaffold_6	68137629	68138128	6	N	500	scaffold	yes	na
scaffold_6	68138129	69386732	7	W	ptg000043l	1	1248604	+
scaffold_7	1	67338019	1	W	ptg000015l	1	67338019	-
scaffold_8	1	12697524	1	W	ptg000027l	1	12697524	-
scaffold_8	12697525	12698024	2	N	500	scaffold	yes	na
scaffold_8	12698025	66017243	3	W	ptg000008l	1	53319219	+
scaffold_9	1	20404847	1	W	ptg000022l	1	20404847	+
scaffold_9	20404848	20405347	2	N	500	scaffold	yes	na
scaffold_9	20405348	63334402	3	W	ptg000021l	1	42929055	+
scaffold_10	1	63199218	1	W	ptg000019l	1	63199218	+
scaffold_11	1	62053500	1	W	ptg000018l	1	62053500	+
scaffold_12	1	26850663	1	W	ptg000031l	1	26850663	-
scaffold_12	26850664	26851163	2	N	500	scaffold	yes	na
scaffold_12	26851164	60522085	3	W	ptg000029l	1	33670922	-
scaffold_13	1	31112616	1	W	ptg000004l	1	31112616	+
scaffold_13	31112617	31113116	2	N	500	scaffold	yes	na
scaffold_13	31113117	49004158	3	W	ptg000033l	1	17891042	+
scaffold_13	49004159	49004658	4	N	500	scaffold	yes	na
scaffold_13	49004659	53397738	5	W	ptg000045l	1	4393080	-
scaffold_13	53397739	53398238	6	N	500	scaffold	yes	na
scaffold_13	53398239	59054341	7	W	ptg000026l	1	5656103	-
scaffold_14	1	27391861	1	W	ptg000001l	1	27391861	-
scaffold_14	27391862	27392361	2	N	500	scaffold	yes	na
scaffold_14	27392362	34881621	3	W	ptg000041l	1	7489260	+
scaffold_14	34881622	34882121	4	N	500	scaffold	yes	na
scaffold_14	34882122	58130043	5	W	ptg000030l	1	23247922	-
scaffold_15	1	19883371	1	W	ptg000010l	1	19883371	-
scaffold_15	19883372	19883871	2	N	500	scaffold	yes	na
scaffold_15	19883872	50804183	3	W	ptg000023l	1	30920312	-
scaffold_15	50804184	50804683	4	N	500	scaffold	yes	na
scaffold_15	50804684	56782876	5	W	ptg000036l_2	1	5978193	-
scaffold_16	1	35682604	1	W	ptg000017l	1	35682604	-
scaffold_16	35682605	35683104	2	N	500	scaffold	yes	na
scaffold_16	35683105	53874329	3	W	ptg000020l	1	18191225	+
scaffold_17	1	34633385	1	W	ptg000013l	1	34633385	+
scaffold_17	34633386	34633885	2	N	500	scaffold	yes	na
scaffold_17	34633886	50922861	3	W	ptg000012l	1	16288976	+
scaffold_18	1	47774373	1	W	ptg000009l	1	47774373	+
scaffold_18	47774374	47774873	2	N	500	scaffold	yes	na
scaffold_18	47774874	50190460	3	W	ptg000040l_2	1	2415587	-
scaffold_19	1	38714306	1	W	ptg000006l	1	38714306	-
scaffold_20	1	38477933	1	W	ptg000014l	1	38477933	+
scaffold_21	1	5701812	1	W	ptg000039l	1	5701812	-
scaffold_21	5701813	5702312	2	N	500	scaffold	yes	na
scaffold_21	5702313	11863533	3	W	ptg000037l	1	6161221	+
scaffold_22	1	989102	1	W	ptg000047l	1	989102	-
scaffold_22	989103	989602	2	N	500	scaffold	yes	na
scaffold_22	989603	4471722	3	W	ptg000050l	1	3482120	+
scaffold_23	1	2366300	1	W	ptg000034l	1	2366300	+
scaffold_24	1	1588684	1	W	ptg000048l	1	1588684	+
scaffold_25	1	1080742	1	W	ptg000035l	1	1080742	+
scaffold_26	1	637542	1	W	ptg000093l	1	637542	+
scaffold_27	1	579141	1	W	ptg000087l	1	579141	+
scaffold_28	1	430874	1	W	ptg000066l	1	430874	+
scaffold_29	1	397947	1	W	ptg000144l	1	397947	+
scaffold_30	1	352308	1	W	ptg000133l	1	352308	+
scaffold_31	1	343860	1	W	ptg000092l	1	343860	+
scaffold_32	1	334022	1	W	ptg000060l	1	334022	+
scaffold_33	1	321721	1	W	ptg000068l	1	321721	+
scaffold_34	1	313102	1	W	ptg000116l	1	313102	+
scaffold_35	1	304977	1	W	ptg000085l	1	304977	+
scaffold_36	1	274741	1	W	ptg000080l	1	274741	+
scaffold_37	1	269794	1	W	ptg000120l	1	269794	+
scaffold_38	1	267123	1	W	ptg000117l	1	267123	+
scaffold_39	1	266767	1	W	ptg000088l	1	266767	+
scaffold_40	1	266554	1	W	ptg000155l	1	266554	+
scaffold_41	1	263345	1	W	ptg000148l	1	263345	+
scaffold_42	1	254369	1	W	ptg000179l	1	254369	+
scaffold_43	1	241865	1	W	ptg000132l	1	241865	+
scaffold_44	1	240977	1	W	ptg000129l	1	240977	+
scaffold_45	1	240875	1	W	ptg000056l	1	240875	+
scaffold_46	1	239897	1	W	ptg000125l	1	239897	+
scaffold_47	1	239036	1	W	ptg000241l	1	239036	+
scaffold_48	1	217145	1	W	ptg000102l	1	217145	-
scaffold_49	1	204973	1	W	ptg000160l	1	204973	+
scaffold_50	1	199961	1	W	ptg000107l	1	199961	+
scaffold_51	1	199224	1	W	ptg000059l	1	199224	+
scaffold_52	1	197435	1	W	ptg000105l	1	197435	+
scaffold_53	1	197067	1	W	ptg000084l	1	197067	+
scaffold_54	1	196428	1	W	ptg000118l	1	196428	+
scaffold_55	1	196389	1	W	ptg000055l	1	196389	+
scaffold_56	1	195439	1	W	ptg000225l	1	195439	+
scaffold_57	1	195006	1	W	ptg000209l	1	195006	+
scaffold_58	1	193911	1	W	ptg000173l	1	193911	+
scaffold_59	1	193318	1	W	ptg000135l	1	193318	+
scaffold_60	1	191926	1	W	ptg000131l	1	191926	+
scaffold_61	1	191221	1	W	ptg000079l	1	191221	+
scaffold_62	1	191017	1	W	ptg000126l	1	191017	+
scaffold_63	1	190535	1	W	ptg000112l	1	190535	-
scaffold_64	1	187424	1	W	ptg000174l	1	187424	+
scaffold_65	1	187147	1	W	ptg000036l_1	1	187147	+
scaffold_66	1	185611	1	W	ptg000078l	1	185611	+
scaffold_67	1	185581	1	W	ptg000134l	1	185581	+
scaffold_68	1	184140	1	W	ptg000073l	1	184140	+
scaffold_69	1	181721	1	W	ptg000157l	1	181721	+
scaffold_70	1	180926	1	W	ptg000149l	1	180926	+
scaffold_71	1	180398	1	W	ptg000119l	1	180398	+
scaffold_72	1	180096	1	W	ptg000061l	1	180096	+
scaffold_73	1	179080	1	W	ptg000067l	1	179080	+
scaffold_74	1	174213	1	W	ptg000044l	1	174213	+
scaffold_75	1	172694	1	W	ptg000196l	1	172694	+
scaffold_76	1	171438	1	W	ptg000076l	1	171438	+
scaffold_77	1	171192	1	W	ptg000065l	1	171192	+
scaffold_78	1	167482	1	W	ptg000191l	1	167482	+
scaffold_79	1	167148	1	W	ptg000046l	1	167148	+
scaffold_80	1	166147	1	W	ptg000070l	1	166147	+
scaffold_81	1	165394	1	W	ptg000091l	1	165394	+
scaffold_82	1	165121	1	W	ptg000145l	1	165121	+
scaffold_83	1	163926	1	W	ptg000082l	1	163926	+
scaffold_84	1	160923	1	W	ptg000269l	1	160923	+
scaffold_85	1	157927	1	W	ptg000175l	1	157927	+
scaffold_86	1	156614	1	W	ptg000111l	1	156614	+
scaffold_87	1	155074	1	W	ptg000180l	1	155074	+
scaffold_88	1	154798	1	W	ptg000103l	1	154798	+
scaffold_89	1	153473	1	W	ptg000235l	1	153473	+
scaffold_90	1	150715	1	W	ptg000140l	1	150715	+
scaffold_91	1	147639	1	W	ptg000253l	1	147639	+
scaffold_92	1	146703	1	W	ptg000086l	1	146703	+
scaffold_93	1	146317	1	W	ptg000051l	1	146317	+
scaffold_94	1	144423	1	W	ptg000217l	1	144423	+
scaffold_95	1	142957	1	W	ptg000081l	1	142957	+
scaffold_96	1	140861	1	W	ptg000062l	1	140861	+
scaffold_97	1	139250	1	W	ptg000121l	1	139250	+
scaffold_98	1	137739	1	W	ptg000213l	1	137739	+
scaffold_99	1	137525	1	W	ptg000124l	1	137525	+
scaffold_100	1	136505	1	W	ptg000141l	1	136505	+
scaffold_101	1	135458	1	W	ptg000163l	1	135458	+
scaffold_102	1	134328	1	W	ptg000101l	1	134328	+
scaffold_103	1	131084	1	W	ptg000234l	1	131084	+
scaffold_104	1	130892	1	W	ptg000171l	1	130892	+
scaffold_105	1	129195	1	W	ptg000250l	1	129195	+
scaffold_106	1	128092	1	W	ptg000071l	1	128092	+
scaffold_107	1	127482	1	W	ptg000215l	1	127482	+
scaffold_108	1	127198	1	W	ptg000257l	1	127198	+
scaffold_109	1	126646	1	W	ptg000170l	1	126646	+
scaffold_110	1	126229	1	W	ptg000183l	1	126229	+
scaffold_111	1	124310	1	W	ptg000114l	1	124310	+
scaffold_112	1	122823	1	W	ptg000172l	1	122823	+
scaffold_113	1	122068	1	W	ptg000237l	1	122068	+
scaffold_114	1	122028	1	W	ptg000210l	1	122028	+
scaffold_115	1	121297	1	W	ptg000139l	1	121297	+
scaffold_116	1	120163	1	W	ptg000199l	1	120163	+
scaffold_117	1	119665	1	W	ptg000227l	1	119665	+
scaffold_118	1	119013	1	W	ptg000224l	1	119013	+
scaffold_119	1	118760	1	W	ptg000090l	1	118760	+
scaffold_120	1	118230	1	W	ptg000053l	1	118230	+
scaffold_121	1	116943	1	W	ptg000192l	1	116943	+
scaffold_122	1	114620	1	W	ptg000204l	1	114620	+
scaffold_123	1	114251	1	W	ptg000216l	1	114251	+
scaffold_124	1	111849	1	W	ptg000098l	1	111849	+
scaffold_125	1	110916	1	W	ptg000074l	1	110916	+
scaffold_126	1	110897	1	W	ptg000177l	1	110897	+
scaffold_127	1	110600	1	W	ptg000150l	1	110600	+
scaffold_128	1	108956	1	W	ptg000052l	1	108956	+
scaffold_129	1	108713	1	W	ptg000219l	1	108713	+
scaffold_130	1	108595	1	W	ptg000038l	1	108595	+
scaffold_131	1	106862	1	W	ptg000152l	1	106862	+
scaffold_132	1	105720	1	W	ptg000236l	1	105720	+
scaffold_133	1	105095	1	W	ptg000104l	1	105095	+
scaffold_134	1	105065	1	W	ptg000185l	1	105065	+
scaffold_135	1	104715	1	W	ptg000212l	1	104715	+
scaffold_136	1	104191	1	W	ptg000137l	1	104191	+
scaffold_137	1	104109	1	W	ptg000151l	1	104109	+
scaffold_138	1	103463	1	W	ptg000115l	1	103463	+
scaffold_139	1	103305	1	W	ptg000197l	1	103305	+
scaffold_140	1	103245	1	W	ptg000211l	1	103245	+
scaffold_141	1	103242	1	W	ptg000075l	1	103242	+
scaffold_142	1	103180	1	W	ptg000220l	1	103180	+
scaffold_143	1	102848	1	W	ptg000263l	1	102848	+
scaffold_144	1	102126	1	W	ptg000109l	1	102126	+
scaffold_145	1	100991	1	W	ptg000161l	1	100991	+
scaffold_146	1	100399	1	W	ptg000169l	1	100399	+
scaffold_147	1	96512	1	W	ptg000181l	1	96512	+
scaffold_148	1	96059	1	W	ptg000040l_1	1	96059	+
scaffold_149	1	95925	1	W	ptg000201l	1	95925	+
scaffold_150	1	95830	1	W	ptg000239l	1	95830	+
scaffold_151	1	95461	1	W	ptg000154l	1	95461	+
scaffold_152	1	95354	1	W	ptg000242l	1	95354	+
scaffold_153	1	94573	1	W	ptg000189l	1	94573	+
scaffold_154	1	94367	1	W	ptg000089l	1	94367	+
scaffold_155	1	93848	1	W	ptg000247l	1	93848	+
scaffold_156	1	92154	1	W	ptg000156l	1	92154	-
scaffold_157	1	90717	1	W	ptg000205l	1	90717	+
scaffold_158	1	90156	1	W	ptg000182l	1	90156	+
scaffold_159	1	89924	1	W	ptg000262l	1	89924	+
scaffold_160	1	89747	1	W	ptg000110l	1	89747	+
scaffold_161	1	89645	1	W	ptg000063l	1	89645	+
scaffold_162	1	89594	1	W	ptg000178l	1	89594	+
scaffold_163	1	88744	1	W	ptg000164l	1	88744	+
scaffold_164	1	86364	1	W	ptg000130l	1	86364	+
scaffold_165	1	86057	1	W	ptg000271l	1	86057	+
scaffold_166	1	86049	1	W	ptg000198l	1	86049	+
scaffold_167	1	85162	1	W	ptg000186l	1	85162	+
scaffold_168	1	85077	1	W	ptg000138l	1	85077	+
scaffold_169	1	84689	1	W	ptg000230l	1	84689	-
scaffold_170	1	84535	1	W	ptg000100l	1	84535	+
scaffold_171	1	84472	1	W	ptg000147l	1	84472	+
scaffold_172	1	83297	1	W	ptg000255l	1	83297	+
scaffold_173	1	83042	1	W	ptg000282l	1	83042	+
scaffold_174	1	83035	1	W	ptg000054l	1	83035	+
scaffold_175	1	82270	1	W	ptg000195l	1	82270	+
scaffold_176	1	81016	1	W	ptg000153l	1	81016	+
scaffold_177	1	80303	1	W	ptg000176l	1	80303	+
scaffold_178	1	78802	1	W	ptg000287l	1	78802	+
scaffold_179	1	77648	1	W	ptg000187l	1	77648	+
scaffold_180	1	76469	1	W	ptg000099l	1	76469	+
scaffold_181	1	75993	1	W	ptg000106l	1	75993	+
scaffold_182	1	75793	1	W	ptg000299l	1	75793	+
scaffold_183	1	75717	1	W	ptg000277l	1	75717	+
scaffold_184	1	75523	1	W	ptg000254l	1	75523	+
scaffold_185	1	74582	1	W	ptg000259l	1	74582	+
scaffold_186	1	73282	1	W	ptg000240l	1	73282	-
scaffold_187	1	72562	1	W	ptg000146l	1	72562	+
scaffold_188	1	72277	1	W	ptg000203l	1	72277	+
scaffold_189	1	71898	1	W	ptg000094l	1	71898	+
scaffold_190	1	71784	1	W	ptg000260l	1	71784	+
scaffold_191	1	71583	1	W	ptg000221l	1	71583	+
scaffold_192	1	71276	1	W	ptg000223l	1	71276	+
scaffold_193	1	70181	1	W	ptg000128l	1	70181	+
scaffold_194	1	70177	1	W	ptg000222l	1	70177	+
scaffold_195	1	68908	1	W	ptg000127l	1	68908	+
scaffold_196	1	68717	1	W	ptg000096l	1	68717	+
scaffold_197	1	68026	1	W	ptg000229l	1	68026	+
scaffold_198	1	67730	1	W	ptg000232l	1	67730	+
scaffold_199	1	67548	1	W	ptg000267l	1	67548	+
scaffold_200	1	66943	1	W	ptg000246l	1	66943	+
scaffold_201	1	66913	1	W	ptg000042l	1	66913	+
scaffold_202	1	66764	1	W	ptg000108l	1	66764	+
scaffold_203	1	65917	1	W	ptg000252l	1	65917	+
scaffold_204	1	65529	1	W	ptg000077l	1	65529	+
scaffold_205	1	65298	1	W	ptg000159l	1	65298	+
scaffold_206	1	64287	1	W	ptg000226l	1	64287	+
scaffold_207	1	63604	1	W	ptg000231l	1	63604	+
scaffold_208	1	63525	1	W	ptg000136l	1	63525	+
scaffold_209	1	63097	1	W	ptg000113l	1	63097	+
scaffold_210	1	62610	1	W	ptg000162l	1	62610	+
scaffold_211	1	62278	1	W	ptg000265l	1	62278	+
scaffold_212	1	61665	1	W	ptg000245l	1	61665	+
scaffold_213	1	61662	1	W	ptg000268c	1	61662	-
scaffold_214	1	60728	1	W	ptg000168l	1	60728	+
scaffold_215	1	60378	1	W	ptg000167l	1	60378	+
scaffold_216	1	60346	1	W	ptg000300l	1	60346	+
scaffold_217	1	59962	1	W	ptg000142l	1	59962	+
scaffold_218	1	59731	1	W	ptg000184l	1	59731	+
scaffold_219	1	59176	1	W	ptg000258l	1	59176	+
scaffold_220	1	59101	1	W	ptg000307l	1	59101	+
scaffold_221	1	57760	1	W	ptg000165l	1	57760	+
scaffold_222	1	56467	1	W	ptg000261l	1	56467	+
scaffold_223	1	55855	1	W	ptg000256l	1	55855	+
scaffold_224	1	55034	1	W	ptg000289l	1	55034	+
scaffold_225	1	54386	1	W	ptg000280l	1	54386	+
scaffold_226	1	53800	1	W	ptg000206l	1	53800	+
scaffold_227	1	52779	1	W	ptg000266l	1	52779	+
scaffold_228	1	52504	1	W	ptg000072l	1	52504	+
scaffold_229	1	52050	1	W	ptg000202l	1	52050	+
scaffold_230	1	52049	1	W	ptg000281l	1	52049	+
scaffold_231	1	51975	1	W	ptg000276l	1	51975	+
scaffold_232	1	51019	1	W	ptg000143l	1	51019	+
scaffold_233	1	50901	1	W	ptg000194l	1	50901	+
scaffold_234	1	50849	1	W	ptg000233l	1	50849	+
scaffold_235	1	50699	1	W	ptg000238l	1	50699	+
scaffold_236	1	50669	1	W	ptg000083l	1	50669	+
scaffold_237	1	50296	1	W	ptg000200l	1	50296	+
scaffold_238	1	50216	1	W	ptg000097l	1	50216	+
scaffold_239	1	50149	1	W	ptg000291l	1	50149	+
scaffold_240	1	50083	1	W	ptg000270l	1	50083	+
scaffold_241	1	49926	1	W	ptg000248l	1	49926	+
scaffold_242	1	49386	1	W	ptg000284l	1	49386	+
scaffold_243	1	49331	1	W	ptg000278l	1	49331	+
scaffold_244	1	49233	1	W	ptg000158l	1	49233	+
scaffold_245	1	48783	1	W	ptg000286l	1	48783	+
scaffold_246	1	47501	1	W	ptg000193l	1	47501	+
scaffold_247	1	47202	1	W	ptg000294l	1	47202	+
scaffold_248	1	47128	1	W	ptg000292l	1	47128	+
scaffold_249	1	46433	1	W	ptg000295l	1	46433	+
scaffold_250	1	46421	1	W	ptg000166l	1	46421	+
scaffold_251	1	45757	1	W	ptg000297l	1	45757	+
scaffold_252	1	45241	1	W	ptg000305l	1	45241	+
scaffold_253	1	45216	1	W	ptg000190l	1	45216	+
scaffold_254	1	44704	1	W	ptg000264l	1	44704	+
scaffold_255	1	43870	1	W	ptg000243l	1	43870	+
scaffold_256	1	43435	1	W	ptg000293l	1	43435	+
scaffold_257	1	42925	1	W	ptg000312l	1	42925	+
scaffold_258	1	42841	1	W	ptg000311l	1	42841	+
scaffold_259	1	42541	1	W	ptg000302l	1	42541	+
scaffold_260	1	42335	1	W	ptg000095l	1	42335	+
scaffold_261	1	41701	1	W	ptg000308l	1	41701	-
scaffold_262	1	41376	1	W	ptg000290l	1	41376	+
scaffold_263	1	41066	1	W	ptg000274l	1	41066	-
scaffold_264	1	41008	1	W	ptg000288l	1	41008	+
scaffold_265	1	40935	1	W	ptg000064l	1	40935	+
scaffold_266	1	40792	1	W	ptg000251l	1	40792	+
scaffold_267	1	39913	1	W	ptg000188l	1	39913	+
scaffold_268	1	39223	1	W	ptg000244l	1	39223	+
scaffold_269	1	39084	1	W	ptg000273l	1	39084	+
scaffold_270	1	38961	1	W	ptg000122l	1	38961	+
scaffold_271	1	38553	1	W	ptg000279l	1	38553	-
scaffold_272	1	38398	1	W	ptg000283l	1	38398	+
scaffold_273	1	37876	1	W	ptg000317l	1	37876	+
scaffold_274	1	37746	1	W	ptg000301l	1	37746	+
scaffold_275	1	37351	1	W	ptg000208l	1	37351	+
scaffold_276	1	37150	1	W	ptg000314l	1	37150	+
scaffold_277	1	36509	1	W	ptg000123l	1	36509	+
scaffold_278	1	36091	1	W	ptg000304l	1	36091	+
scaffold_279	1	35987	1	W	ptg000309l	1	35987	+
scaffold_280	1	35889	1	W	ptg000310l	1	35889	+
scaffold_281	1	35173	1	W	ptg000058l	1	35173	+
scaffold_282	1	35172	1	W	ptg000306l	1	35172	+
scaffold_283	1	34577	1	W	ptg000315l	1	34577	+
scaffold_284	1	34188	1	W	ptg000272l	1	34188	+
scaffold_285	1	33843	1	W	ptg000069l	1	33843	+
scaffold_286	1	33716	1	W	ptg000285l	1	33716	+
scaffold_287	1	33325	1	W	ptg000275l	1	33325	+
scaffold_288	1	33086	1	W	ptg000228l	1	33086	+
scaffold_289	1	32917	1	W	ptg000296l	1	32917	+
scaffold_290	1	32485	1	W	ptg000049l	1	32485	+
scaffold_291	1	31409	1	W	ptg000207l	1	31409	+
scaffold_292	1	31285	1	W	ptg000249l	1	31285	+
scaffold_293	1	30924	1	W	ptg000218l	1	30924	+
scaffold_294	1	27218	1	W	ptg000303l	1	27218	+
scaffold_295	1	26655	1	W	ptg000313l	1	26655	+
scaffold_296	1	26078	1	W	ptg000298l	1	26078	+
scaffold_297	1	25150	1	W	ptg000316l	1	25150	+
scaffold_298	1	8563	1	W	ptg000214l	1	8563	+
