# Supplementary material for: A highly contiguous genome assembly of red perilla (Perilla frutescens) domesticated in Japan
Source: DNA Res. 2022 Nov 16;30(1):dsac044. doi: 10.1093/dnares/dsac044 (PMC9835750; doi:10.1093/dnares/dsac044)
Supplement: dsac044_suppl_Supplementary_Table_S4 [file dsac044_suppl_supplementary_table_s4.xlsx]

## Sheet: SupplementaryTableS4
Chromosome No.	Sequence ID	Length	Scaffold ID(s)	No. of contigs
chr01	Pfg00001	74920432	scaffold_4	2
chr02	Pfg00002	77433471	scaffold_1	3
chr03	Pfg00003	76327020	scaffold_2	1
chr04	Pfg00004	70270432	scaffold_5	1
chr05	Pfg00005	75020663	scaffold_3	1
chr06	Pfg00006	60522085	scaffold_12	2
chr07	Pfg00007	67338019	scaffold_7	1
chr08	Pfg00008	69386732	scaffold_6	4
chr09	Pfg00009	66017243	scaffold_8	2
chr10	Pfg00010	63199218	scaffold_10	1
chr11	Pfg00011	58130043	scaffold_14	3
chr12	Pfg00012	63334402	scaffold_9	2
chr13	Pfg00013	59054341	scaffold_13	4
chr14	Pfg00014	56782876	scaffold_15	3
chr15	Pfg00015	55050561	scaffold_19, 21, 22	5
chr16	Pfg00016	62053500	scaffold_11	1
chr17	Pfg00017	53874329	scaffold_16	2
chr18	Pfg00018	50190460	scaffold_18	2
chr19	Pfg00019	50922861	scaffold_17	2
chr20	Pfg00020	38477933	scaffold_20	1
Total length of pseudochromosomes		1248306621
Total length of unplaced scaffolds		10687926
Total length		1258994547
