# Supplementary material for: A highly contiguous genome assembly of red perilla (Perilla frutescens) domesticated in Japan
Source: DNA Res. 2022 Nov 16;30(1):dsac044. doi: 10.1093/dnares/dsac044 (PMC9835750; doi:10.1093/dnares/dsac044)
Supplement: dsac044_suppl_Supplementary_Table_S5 [file dsac044_suppl_supplementary_table_s5.xlsx]

## Sheet: SupplementaryTableS5
	Iso-Seq	RNA-Seq	BRAKER2
No. of genes	19452	53586	78229
No. of transcripts	33869	95777	83288
Complete BUSCO [embryophyta_odb10 (eukaryota, 2020-09-10)]	0.667	0.97	0.985
Complete and single-copy	0.265	0.051	0.044
Complete and duplicated	0.402	0.919	0.941
